# Supplementary material for: Integration of Single-cell and Bulk Transcriptome Analyses Unravels a Macrophage-based Gene Signature for Prognostication and Treatment in Triple-negative Breast Cancer
Source: Int J Med Sci. 2026 Jan 1;23(1):253–70. doi: 10.7150/ijms.120593 (PMC12702127; doi:10.7150/ijms.120593)
Supplement: Supplementary file 2 — Supplementary table 1. Differentially expressed transcription factors in TNBC macrophages versus non-TNBC macrophages. [file ijmsv23p0253s2.xlsx]

## Sheet: Sheet1
Transcription factor	P value	Transcription factor	P value
ETV7 (461g)	6.48e-45	BCL3 (16g)	3.02e-05
JUNB_extended (47g)	8.03e-27	ELF3 (560g)	3.66e-05
IRF3_extended (241g)	5.34e-26	STAT3_extended (39g)	3.71e-05
JUN_extended (34g)	1.62e-22	BACH1_extended (16g)	3.92e-05
ETS2 (782g)	9.24e-22	POLR3A_extended (18g)	4.08e-05
PML_extended (619g)	6.96e-21	GABPA (840g)	4.33e-05
NFIL3_extended (523g)	3.2e-20	USF2 (205g)	5.4e-05
STAT2 (73g)	1.22e-18	MITF (36g)	7.28e-05
IRF5_extended (97g)	8.49e-18	CTCF (30g)	9.03e-05
NR3C1_extended (2374g)	8.58e-18	MAF (16g)	0.00011
BCLAF1 (713g)	1.35e-17	ZNF281_extended (21g)	0.00012
FOS_extended (54g)	6.03e-17	SREBF2 (11g)	0.00013
XRCC4_extended (1792g)	7.41e-16	ELF1 (3693g)	0.0002
ETS1 (759g)	1.08e-15	SAP30 (20g)	0.0002
IRF7 (31g)	6.68e-15	ATF3 (1195g)	0.00021
EGR1 (1675g)	9.56e-15	RBBP5 (736g)	0.00022
IRF2_extended (46g)	3.07e-13	STAT1 (230g)	0.00024
ELF2 (1817g)	1.68e-12	CREB5_extended (257g)	0.00031
GATA3_extended (24g)	1.93e-12	ELF4 (11g)	0.00034
SUZ12_extended (1682g)	2.15e-12	NR1H2_extended (13g)	0.00045
CEBPB (22g)	3.17e-12	ETV6 (813g)	0.00046
ETV3 (566g)	3.72e-12	POLR2A (772g)	0.00046
ESRRA_extended (1187g)	4.53e-12	ARNTL (28g)	0.00052
YY1 (2226g)	7.23e-12	NELFE_extended (1305g)	0.00057
NFE2L2_extended (22g)	7.98e-12	FLI1 (534g)	0.00058
HIF1A (91g)	1.33e-11	XBP1 (66g)	0.00068
MXI1_extended (1368g)	1.67e-11	DDIT3_extended (35g)	0.0008
HCFC1 (340g)	1.89e-11	EP300_extended (805g)	0.00093
EGR2_extended (49g)	3.34e-11	ZNF143 (448g)	0.00095
EZH2_extended (2174g)	9.49e-11	NFKB2 (24g)	0.00139
HDAC6_extended (288g)	6e-10	ZNF486 (12g)	0.00238
CHD2 (208g)	1.06e-09	RUNX1_extended (14g)	0.00252
KLF2_extended (42g)	3.55e-09	CREB1 (31g)	0.00277
GABPB1 (462g)	4.03e-09	STAT6 (23g)	0.00309
NFKB1 (30g)	4.83e-09	MAFF_extended (17g)	0.00546
REL (148g)	6.35e-09	CEBPZ_extended (36g)	0.0068
CREM (46g)	2.69e-08	E2F6_extended (687g)	0.00701
ELK3 (1189g)	5.23e-08	BRCA1 (131g)	0.00734
ETV5 (1092g)	1.41e-07	ZBTB7A_extended (20g)	0.00823
IRF1 (77g)	2.5e-07	TFDP1_extended (27g)	0.0089
SP3 (77g)	4.22e-07	PRDM1_extended (14g)	0.00973
SPI1 (484g)	4.8e-07	JDP2_extended (14g)	0.01121
RAD21_extended (2725g)	1.24e-06	RB1_extended (273g)	0.01271
CEBPD_extended (442g)	1.6e-06	CREB3L2_extended (447g)	0.01284
REST_extended (1875g)	1.91e-06	SIN3A (15g)	0.0154
PBX1 (51g)	3.02e-06	FOXO3 (25g)	0.01624
FOSL2_extended (181g)	3.81e-06	AHR (11g)	0.0226
IRX3 (17g)	4.56e-06	CLOCK (29g)	0.02439
IRF8 (33g)	5.22e-06	KLF13_extended (11g)	0.02571
RCOR1_extended (835g)	7.1e-06	ELK4 (671g)	0.0296
FOSB (33g)	9.05e-06	TAF1 (1299g)	0.03632
ATF1 (12g)	3.01e-05	BATF_extended (17g)	0.04194
