# Supplementary material for: Integration of Single-cell and Bulk Transcriptome Analyses Unravels a Macrophage-based Gene Signature for Prognostication and Treatment in Triple-negative Breast Cancer
Source: Int J Med Sci. 2026 Jan 1;23(1):253–70. doi: 10.7150/ijms.120593 (PMC12702127; doi:10.7150/ijms.120593)
Supplement: Supplementary file 3 — Supplementary table 2. Up-regulated genes in TNBC macrophages versus non-TNBC macrophages. [file ijmsv23p0253s3.xlsx]

## Sheet: Sheet1
DEG	log2FC	P value	Q value	TNBC	Non-TNBC
ADAMDEC1	0.8662	3.25158e-09	8.14814e-05	2.86889	2.00269
ADM	1.20254	8.37936e-12	2.09978e-07	2.1776	0.97506
ANKRD22	1.02925	1.33601e-10	3.34791e-06	2.25759	1.22835
ARL4C	0.67794	9.58456e-08	0.00240179	2.08944	1.4115
ATF5	0.70298	3.52223e-07	0.00882637	1.6949	0.99192
AZI2	0.6055	1.84689e-07	0.00462812	1.47762	0.87212
BCL2A1	0.7699	5.28575e-07	0.0132456	2.75491	1.985
BRI3	1.28715	1.35029e-29	3.38369e-25	2.94692	1.65977
C15orf48	0.88258	2.95745e-12	7.41108e-08	3.23247	2.34989
CCL2	0.95236	8.59541e-07	0.0215392	3.65567	2.70331
CCL8	0.97671	9.70122e-07	0.0243103	3.01402	2.0373
CEBPD	1.19952	3.68768e-21	9.24096e-17	3.19818	1.99867
CLEC4E	1.07889	2.55282e-11	6.3971e-07	1.5114	0.4325
CSF1R	0.80142	1.1598e-11	2.90635e-07	1.66746	0.86604
CTSL	0.74113	6.691e-12	1.6767e-07	4.1846	3.44346
EPSTI1	0.79865	6.83943e-14	1.71389e-09	3.14704	2.34839
FCGR1A	0.64457	4.82635e-09	0.000120943	2.56087	1.91631
FN1	1.12992	1.77867e-07	0.00445717	2.47562	1.3457
GBP1	0.65306	1.73907e-08	0.000435793	3.29585	2.64279
IFI16	0.60496	3.13523e-13	7.85657e-09	3.21141	2.60645
IFI27	0.71897	6.10543e-08	0.00152996	5.00326	4.28429
IFI6	0.78142	6.17061e-13	1.54629e-08	4.54164	3.76023
IFIH1	0.95201	6.70888e-12	1.68118e-07	1.86719	0.91518
IFIT1	0.96586	2.83326e-08	0.000709988	1.77247	0.80661
IFIT3	0.85602	2.51482e-07	0.00630189	2.35347	1.49745
IFITM2	0.63872	2.31102e-08	0.000579118	2.58573	1.94701
IFITM3	1.25242	2.00627e-26	5.0275e-22	4.77554	3.52312
IGHG1	2.72497	3.05251e-18	7.6493e-14	3.12747	0.4025
IGHG4	3.35424	9.14726e-51	2.29221e-46	3.97287	0.61863
IGKC	2.86404	1.01203e-48	2.53604e-44	5.07456	2.21052
IGLC2	3.19109	1.42377e-18	3.56783e-14	4.36134	1.17026
IL7R	1.24056	1.29342e-11	3.24118e-07	1.87266	0.6321
ISG15	1.20088	1.32363e-14	3.3169e-10	4.04887	2.84799
ISG20	0.99079	1.76168e-09	4.4146e-05	1.71511	0.72432
ITGB2	0.71099	1.51725e-12	3.80206e-08	2.67707	1.96608
LPAR6	0.62108	1.12399e-06	0.028166	2.70525	2.08417
MNDA	0.83286	3.66609e-15	9.18685e-11	3.61695	2.78409
MT2A	1.32791	2.85454e-19	7.15318e-15	5.11918	3.79127
MX1	1.11137	2.42108e-12	6.06697e-08	2.73323	1.62187
MX2	0.62574	1.27632e-06	0.0319832	1.34555	0.71981
NCF2	0.65662	6.68262e-12	1.6746e-07	2.16198	1.50536
NMI	0.69926	3.82277e-12	9.57948e-08	2.03076	1.3315
NT5C3A	1.04898	1.73085e-10	4.33735e-06	1.94823	0.89925
NUB1	0.80153	1.95074e-10	4.88837e-06	2.5005	1.69897
NUPR1	0.70828	1.88395e-08	0.000472099	2.42376	1.71548
OAS1	0.84665	3.88252e-10	9.7292e-06	1.77362	0.92697
OLR1	0.89923	1.98774e-09	4.98108e-05	2.57743	1.67821
PDE4B	0.8867	3.714e-08	0.00093069	1.68557	0.79887
PLSCR1	0.7826	5.05645e-11	1.2671e-06	2.08935	1.30674
PNRC1	0.62005	1.63297e-12	4.09206e-08	3.7512	3.13115
PSMB9	0.72391	5.8373e-13	1.46277e-08	2.20265	1.47874
RALA	0.60323	1.00392e-08	0.000251572	1.96075	1.35751
RNASE1	1.04769	1.16789e-13	2.92661e-09	4.24651	3.19883
RPS27L	0.84821	1.35507e-13	3.39566e-09	2.81222	1.96402
RSAD2	1.0718	3.73898e-08	0.000936951	1.76612	0.69432
SAMSN1	0.72626	1.79363e-08	0.000449466	2.50287	1.77661
SNX10	1.1968	1.09539e-18	2.74494e-14	3.17805	1.98125
SPP1	1.42932	2.68991e-24	6.74064e-20	7.34113	5.91181
SRGN	0.5854	3.43895e-17	8.61768e-13	5.39618	4.81078
TPM4	0.60246	4.81074e-08	0.00120552	4.02859	3.42613
UPP1	0.60722	1.50846e-06	0.0378004	1.57657	0.96935
XAF1	0.94565	2.40863e-14	6.0358e-10	3.29224	2.34659
ZFAND5	0.85633	1.55727e-14	3.90236e-10	3.07542	2.21909
