# Supplementary material for: Integration of Single-cell and Bulk Transcriptome Analyses Unravels a Macrophage-based Gene Signature for Prognostication and Treatment in Triple-negative Breast Cancer
Source: Int J Med Sci. 2026 Jan 1;23(1):253–70. doi: 10.7150/ijms.120593 (PMC12702127; doi:10.7150/ijms.120593)
Supplement: Supplementary file 4 — Supplementary table 3. Down-regulated genes in TNBC macrophages versus non-TNBC macrophages. [file ijmsv23p0253s4.xlsx]

## Sheet: Sheet1
DEG	log2FC	P value	Q value	TNBC	Non-TNBC
A2M	-1.26038	4.22043e-30	1.0576e-25	2.22544	3.48582
ACTG1	-0.65847	7.52863e-11	1.8866e-06	2.55374	3.2122
AZGP1	-2.06722	9.16088e-25	2.29562e-20	0.11855	2.18576
C12orf60	-0.79982	1.42206e-26	3.56353e-22	0.03614	0.83596
CD9	-1.02057	1.77556e-18	4.44937e-14	1.25389	2.27447
CFD	-0.6064	2.03202e-07	0.00509203	1.03468	1.64109
CPM	-0.80222	5.96044e-16	1.49363e-11	1.17732	1.97955
CTSD	-0.932	1.04886e-18	2.62833e-14	3.29523	4.22723
DST	-0.67478	1.13817e-12	2.85215e-08	0.65802	1.3328
EGR1	-0.86371	4.00073e-10	1.00254e-05	1.89737	2.76109
FCGR2A	-0.6703	2.63937e-12	6.61399e-08	1.69413	2.36443
FCGR3A	-0.61687	1.89881e-08	0.000475824	2.23686	2.85374
FOLR2	-1.22944	5.02428e-18	1.25903e-13	0.78003	2.00948
GGTA1P	-0.63078	5.25404e-09	0.000131661	0.7764	1.40718
GPNMB	-0.63254	3.22166e-09	8.07317e-05	3.55112	4.18367
HEBP2	-0.61764	3.74945e-09	9.39574e-05	0.95354	1.57118
HLA-DPB1	-0.72321	2.27314e-10	5.69626e-06	4.23931	4.96252
HLA-DQA1	-0.89028	8.19796e-13	2.05433e-08	3.14943	4.03971
HLA-DRB1	-1.56317	2.13024e-49	5.33818e-45	4.48992	6.05309
HLA-DRB5	-1.63095	4.87922e-18	1.22268e-13	0.38227	2.01322
HSPA1A	-0.59704	3.27483e-09	8.20639e-05	2.99727	3.59432
HSPA8	-0.62791	7.8226e-10	1.96027e-05	2.19441	2.82232
IER2	-0.95393	8.39015e-11	2.10249e-06	2.46322	3.41716
IFI30	-0.90409	9.31644e-10	2.33461e-05	0.9736	1.87769
IGF1	-0.78713	1.16385e-14	2.91648e-10	0.4024	1.18953
IGSF6	-0.62788	3.91612e-10	9.81341e-06	3.51713	4.14501
JUN	-0.98589	8.27356e-19	2.07327e-14	3.73812	4.72402
JUNB	-0.62027	7.28438e-09	0.000182539	2.35304	2.97331
LGMN	-0.72881	3.45643e-14	8.66146e-10	2.40025	3.12906
LIPA	-0.82794	4.56618e-14	1.14424e-09	1.47773	2.30567
MGLL	-0.89223	1.86124e-20	4.66409e-16	0.89358	1.78581
MGP	-3.9782	2.03999e-54	5.112e-50	0.18514	4.16334
MIEN1	-1.04438	1.22724e-08	0.000307533	0.87096	1.91534
MRC1	-0.66599	1.92775e-06	0.0483075	1.48355	2.14954
MT-CO3	-0.684	2.05519e-24	5.15011e-20	5.53261	6.21661
MT-CYB	-0.74064	1.42112e-25	3.56118e-21	4.57241	5.31305
MT-ND1	-0.59077	1.30566e-17	3.27186e-13	3.76781	4.35859
MYADM	-0.80291	3.72652e-12	9.33828e-08	0.60071	1.40363
PDK4	-1.0718	1.30648e-14	3.27391e-10	1.01777	2.08957
PSAP	-0.87547	1.27949e-23	3.20628e-19	4.85286	5.72834
RARRES1	-1.59513	8.26704e-20	2.07164e-15	0.87875	2.47388
RPS5	-0.6346	1.80224e-12	4.51623e-08	2.15228	2.78688
SCGB2A2	-4.91483	3.58613e-40	8.98648e-36	0	4.91483
SELENOP	-1.60251	3.14238e-23	7.8745e-19	1.64349	3.24601
SLC40A1	-0.7957	8.35427e-10	2.0935e-05	1.51359	2.3093
SOX4	-1.40105	4.00909e-11	1.00464e-06	0.70216	2.10321
UBB	-0.64996	3.91885e-12	9.82025e-08	3.99115	4.64111
